# Supplementary material for: Evaluation of the safety and nutritional equivalency of maize grain with genetically modified event DP-Ø23211-2
Source: GM Crops Food. 2021 Aug 29;12(1):396–408. doi: 10.1080/21645698.2021.1963614 (PMC8409786; doi:10.1080/21645698.2021.1963614)
Supplement: Supplemental Material [file KGMC_A_1963614_SM3631.zip]

Archive with 1 entries (1 files):
- DP23211 Manuscript Supplemental Information.doc
